# Supplementary material for: The Carpiodes Conundrum: Molecular Hypothesis Testing Informs Conservation Applications for Carpsuckers (Catostomidae: Carpiodes) in Texas and Beyond
Source: Ecol Evol. 2025 Nov 23;15(11):e72543. doi: 10.1002/ece3.72543 (PMC12640881; doi:10.1002/ece3.72543)
Supplement: Supplementary file 1 — Data S1: ece372543‐sup‐0001‐supinfo.zip. [file ECE3-15-e72543-s001.zip]

Archive with 3 entries (3 files):
- Figure_S2.jpeg
- Figure_S3.jpeg
- Roberts_et_al_2025_Supplementary.docx
